# Supplementary material for: Genomic and pleiotropic analyses of resting QT interval identifies novel loci and overlap with atrial electrical disorders
Source: Hum Mol Genet. 2021 Jul 19;30(24):2513–23. doi: 10.1093/hmg/ddab197 (PMC8643508; doi:10.1093/hmg/ddab197)
Supplement: Supplemental_Tables_final_ddab197 [file supplemental_tables_final_ddab197.xlsx]

## Sheet: ST1 demographics
Supplemental Table 1: Demographics of the discovery, replication and full datasets.
Clinical Variables	Discovery (N=30,000)	Replication (N=21,988)	P	Full (N=52,107)
age (yr)	58 (50 -63)	58 (50 -63)	0.23	58 (50 -63)
sex (% man)	47.1	46.7	0.33	46.9
bmi	26.5 (24.0 - 29.4)	26.5 (23.9-29.4)	0.09	26.5 (24.0 - 29.4)
Current smoker or history of smoking	42.9	42.2	0.11	42.6
Systolic blood pressure (mmHg)	136 (124 - 148)	136 (124 - 149)	0.28	136 (124 - 148)
Diastolic blood pressure (mmHg)	82 (75 - 88)	82 (75 - 88)	0.68	82 (75 - 88)
ECG variables
Resting RR interval (ms)	855 (766 - 951)	854 (769 - 950)	0.83	854 (768 - 951)
Resting QT interval (ms)	366 (348 - 385)	366 (349 - 385)	0.24	366 (348 - 385)
Continuous variables are represented as mean (standard deviation). Dichotomic variables are represented as number (percentage). Differences between discovery and replication groups were analysed using the Wilcoxon ranked test or Fisher exact test (dichotomic variables). Individuals were removed from the replication group if they were genetically related (first or second degree, kinship coefficien…

## Sheet: ST2-DiscoveryNovel
Supplemental Table 2: Lead variants (P < 1 x 10-6) per locus from the discovery analysis.
SNV	CHR	BP	EA	EAF	β	SE	P	N	selected for replication
Novel
rs116015634	1	41250961	C	0.976821	0.112094	0.0180236	5e-10	29596	YES
rs12073967	1	58712939	G	0.674878	-0.029946	0.00604693	7.3e-07	27061	YES
rs150600546	3	96882166	G	0.982507	-0.106758	0.0210647	4e-07	28862.5	YES
rs8177319	3	133469510	C	0.974352	0.0920227	0.0177977	2.3e-07	27573.1	YES
rs1706003	3	194299967	G	0.535752	0.0297888	0.00556113	8.5e-08	28572.2	YES
5:128147544_CCTTCCTTCCTTT_C	5	128147544	CCTTCCTTCCTTT	0.562871	0.0303558	0.00567019	8.6e-08	27957.9	YES
rs62379792	5	134617355	T	0.90184	-0.0451766	0.00922297	9.7e-07	29161.7	YES
rs35564079	5	172670611	C	0.719578	-0.0314155	0.00612886	3e-07	28851.8	YES
rs72555426	6	164532290	T	0.304622	-0.0326233	0.00611843	9.7e-08	27895.8	YES
rs72671655	8	106347897	T	0.961819	-0.0793594	0.0142869	2.8e-08	29596	YES
rs9933198	16	28888409	C	0.755322	0.0393605	0.00635417	5.8e-10	29596	YES
rs56336338	17	27645258	G	0.857422	-0.0414951	0.00791872	1.6e-07	29065	YES
rs142166837	17	57471022	C	0.520937	-0.0277189	0.00549066	4.5e-07	29221.9	YES
rs388707	21	30714776	T	0.589865	0.029052	0.0055601	1.7e-07	29517.3	YES
Previously reported
rs846111	1	6279370	G	0.729136	-0.0620607	0.00613808	4.9e-24	29596	NO
rs10789207	1	66991346	T	0.787063	-0.0416528	0.00667057	4.3e-10	29354.8	NO
rs12143842	1	162033890	C	0.75174	-0.136488	0.00629058	2.2e-104	29596	NO
rs1591734	1	169271902	C	0.86176	0.0691966	0.00786453	1.4e-18	29570.4	NO
rs60079242	2	40737187	C	0.957029	0.0807161	0.0134976	2.2e-09	29307	NO
rs7559166	2	179628369	G	0.149889	-0.0383587	0.00765245	5.4e-07	29462.3	NO
rs2305055	2	220500321	C	0.78284	-0.0503606	0.00664855	3.6e-14	29485.5	NO
rs7638275	3	38665823	A	0.0191022	0.158579	0.0202031	4.2e-15	28552.7	NO
rs3907208	4	72109664	A	0.139401	0.0389932	0.00789308	7.8e-07	29397.4	NO
rs34750263	5	137434172	C	0.684943	0.0389458	0.00588696	3.7e-11	29460.5	NO
rs72967533	6	118655020	T	0.518718	-0.0622336	0.00551491	1.6e-29	29349.8	NO
rs3807989	7	116186241	A	0.410596	0.0289581	0.00555128	1.8e-07	29596	NO
rs3823587	7	150657890	A	0.788327	-0.0697632	0.00671208	2.6e-25	29339.9	NO
rs4738080	8	71129813	A	0.0688537	0.0563698	0.0108276	1.9e-07	29510.6	NO
rs1317572	8	98804691	C	0.593633	0.0312168	0.00567786	3.8e-08	28664.4	NO
rs2074238	11	2484803	T	0.089725	-0.204562	0.00948613	3.9e-103	29596	NO
rs102275	11	61557803	T	0.647148	0.0336514	0.00570356	3.6e-09	29596	NO
rs2338754	12	110491733	A	0.756761	-0.0458102	0.00640356	8.4e-13	29323.6	NO
rs1886512	13	74520186	T	0.628362	-0.0292943	0.00568591	2.6e-07	29537.4	NO
rs7187498	16	11687879	A	0.537736	0.0426603	0.00548239	7.2e-15	29497.1	NO
16:14399692_GA_G	16	14399692	GA	0.407707	-0.0293126	0.00561844	1.8e-07	28957.4	NO
rs71382782	16	58587428	A	0.247434	-0.0660778	0.00633463	1.8e-25	29535.3	NO
rs8075740	17	33440328	A	0.447027	-0.0285983	0.00551882	2.2e-07	29159.3	NO
rs11658767	17	68451507	T	0.78564	0.0599429	0.00664868	2e-19	29443.9	NO
rs1805128	21	35821680	C	0.986231	-0.22422	0.0235408	1.7e-21	29596	NO
Only lead variants not reported previously for resting QT interval were selected for follow up. SNV: single-nucleotide variant, CHR: Chromosome, BP: Base pair Position, based on HG build 19, EA: Effect allele, EAF: Effect allele frequency from discovery data set, β: Beta in beats per minute, SE: Standard Error, N: effective number of participants, P: P-value.

## Sheet: ST3-ValidationLookUp
Supplemental Table 3: Follow up of lead variants in the UK Biobank replication cohort.
SNV	CHR	BP	EA	EAF	β	SE	P	P_bonf	N	Replicated
rs116015634	1	41250961	C	0.976896	0.106374	0.0212592	5.6e-07	0.00357143	21988	1
rs12073967	1	58712939	G	0.677119	-0.00540822	0.00711404	0.45	0.00357143	20104.7	0
rs150600546	3	96882166	G	0.983477	0.0291654	0.025241	0.25	0.00357143	21443	0
rs8177319	3	133469510	C	0.973904	-0.0181306	0.0206794	0.38	0.00357143	20485.1	0
rs1706003	3	194299967	G	0.53188	0.0275014	0.00650348	2.4e-05	0.00357143	21227.4	1
5:128147544_CCTTCCTTCCTTT_C	5	128147544	CCTTCCTTCCTTT	0.560165	0.0269793	0.00662758	4.7e-05	0.00357143	20771	1
rs62379792	5	134617355	T	0.902822	0.00161329	0.0108559	0.88	0.00357143	21665.4	0
rs35564079	5	172670611	C	0.717874	-0.033426	0.00724023	3.9e-06	0.00357143	21435.1	1
rs72555426	6	164532290	T	0.304451	-0.0139459	0.00717913	0.052	0.00357143	20724.9	0
rs72671655	8	106347897	T	0.961297	-0.0686069	0.016554	3.4e-05	0.00357143	21988	1
rs9933198	16	28888409	C	0.759482	0.0370455	0.00750456	8e-07	0.00357143	21988	1
rs56336338	17	27645258	G	0.854467	-0.0293003	0.00907808	0.0012	0.00357143	21593.5	1
rs142166837	17	57471022	C	0.519692	-0.0218285	0.00644336	0.0007	0.00357143	21710.1	1
rs388707	21	30714776	T	0.581068	0.0121451	0.00645393	0.06	0.00357143	21929.5	0
Eight out of the 14 selected variants passed the Bonferroni P-value threshold (bold) and formally replicated. SNV: single-nucleotide variant, CHR: Chromosome, BP: Base pair Position, based on HG build 19, EA: Effect allele, EAF: Effect allele frequency from discovery data set, β: Beta in beats per minute, SE: Standard Error, N: effective number of participants, P: P-value.

## Sheet: ST4_metaAnalysis_QT_IGC
Supplemental Table 4: Meta-analysis for novel loci in the full UK Biobank GWAS and the QT Interval-International Consortium (QT-IGC). Eight out of 12 lead variants (or proxies) were available for analysis. Bolt indicates genome-wide significance (P<5x10-8) in meta-analysis.
					UK Biobank (N=52,107)				QT-IGC (N=48,997)				Meta-analysis
Locus	SNV	CHR	BP	EA	EAF	β	SE	P	EAF	β	SE	P	EAF	β	SE	P	Direction
TMEM44	rs1706003	3	194299967	t	0.46572	-0.751346	0.109856	8e-12	0.4978	-0.1869	0.3453	0.5883	0.4687	-0.6995	0.1047	2.364e-11	--
SLC27A6	rs10075560+	5	128149137	a	0.583628	0.611087	0.110439	3.1e-08	0.5836	0.2648	0.0977	0.006702	0.5836	0.4168	0.0732	1.225e-08	++
NKX2-5	rs6891790^	5	172670745	t	0.284532	0.849776	0.120832	2e-12	0.2975	0.5082	0.1154	1.059e-05	0.2913	0.6711	0.0835	8.841e-16	++
PREP	rs2793409	6	105710719	a	0.132482	-1.04708	0.15959	5.3e-11	0.1346	-0.5794	0.1437	5.552e-05	0.1337	-0.7888	0.1068	1.506e-13	--
ZNF592	rs8023658	15	85323220	t	0.486859	0.617302	0.11054	2.3e-08	0.4502	-0.396	0.3429	0.2482	0.4834	0.5219	0.1052	7.023e-07	+-
ATP2A1	rs9933198	16	28888409	t	0.242962	-0.996414	0.126121	2.8e-15	0.2359	-0.6968	0.3744	0.06275	0.2422	-0.9659	0.1195	6.413e-16	--
YPEL2	rs1009674*	17	57468542	t	0.515374	-0.742639	0.108198	6.7e-12	0.5156	-0.4356	0.0954	4.984e-06	0.5155	-0.5699	0.0716	1.663e-15	--
LINC00189	rs2832274	21	30600189	a	0.602848	-0.682897	0.110635	6.7e-10	0.5986	-0.4856	0.1007	1.421e-06	0.6005	-0.575	0.0745	1.154e-14	--
*proxy of rs142166837 (r2=0.98)
+proxy of 5:128147544_CCTTCCTTCCTTT_C (r2=0.92)
^proxy of rs35564079 (r2=0.97)
Effect size were estimated using the untransformed trait for QT interval. SNV: single-nucleotide variant, CHR: Chromosome, BP: Base pair Position, based on HG build 19, EA: Effect allele, EAF: Effect allele frequency from discovery data set, β: Beta in beats per minute, SE: Standard Error, P: P-value.

## Sheet: ST5_GCTA
SupplementalTable 5: Conditional analysis results for secondary variants.
							GWAS				Conditional analysis
Locus	Type	SNV	CHR	BP	EA	EAF	P	N	β	SE	P	β	SE
Novel
PREP	Lead	rs2793409	6	105710719	G	0.867517	7.5e-11	51886.8	0.0393922	0.0060515
	Conditional	rs144483936	6	105585017	C	0.934876	1.2e-08	51989.8	-0.0473591	0.00831061	9.26817e-09	-0.0477461	0.00831292
Previously reported
DPT	Lead	rs533619	1	168685805	C	0.732201	1.4e-32	52070.4	-0.0544835	0.00458317
	Conditional	rs72706975	1	169112694	T	0.883585	2.4e-22	51848.7	0.0617952	0.00635445	9.11318e-22	0.0609676	0.00635974
	Conditional	rs28362572	1	169075148	G	0.904923	7e-21	50934.1	0.0657229	0.00701091	6.13298e-26	0.0736919	0.00699677
	Conditional	1:169094566_CTTACATCCG_C		169094566	CTTACATCCG	0.940011	6.6e-17	51726.8	0.0718067	0.00859522	7.29577e-13	0.0593542	0.00827378
TTN	Lead	rs12993099	2	179598228	A	0.921611	1.5e-10	51686.1	0.0489329	0.00764233
	Conditional	rs141324241	2	179646310	A	0.955337	1.1e-09	51892.6	-0.0605014	0.00991848	1.36869e-08	-0.0562001	0.00989915
	Conditional	2:179768491_TA_T	2	179768491	TA	0.849541	3.8e-08	52050.4	-0.031496	0.00572612	3.47619e-08	-0.0313513	0.00568413

## Sheet: ST6_PrevReportedLoci
Supplemental Table 6: Lookup of previously reported loci for resting QT interval in the full GWAS dataset.
Locus	PubMedID	Study	Ancestry	SNV	Effect Allele	CHR	POS	P reported	Direction of effect reported	Lookup P of same variant or proxy (r2>0.8)	Bonferroni threshold (P<0.001)	Lookup direction of effect	Comments
1	24952745	Arking DE	European	rs2273042	A	1	6149122	7e-09	+	3.3e-12	1	+
1	30679814	van Setten J	European	rs11121483	G	1	6263792	5e-12	+	2.4e-32	1	+
1	19305408	Newton-Cheh C	European	rs846111	C	1	6279370	1e-16	+	6.3e-41	1	+
1	19305409	Pfeufer A	European	rs846111	C	1	6279370	4e-16	+	6.3e-41	1	+
1	24952745	Arking DE	European	rs846111	C	1	6279370	7e-40	+	6.3e-41	1	+
1	31217584	Wojcik GL	Mixed	rs846111	C	1	6279370	2e-11	+	6.3e-41	1	+
1	29213071	Mendez-Giraldez R	Hispanic	rs7531322	C	1	6299823	1e-12	+	2.5e-21	1	+
2	24952745	Arking DE	European	rs2298632	T	1	23710475	1e-14	+	3e-08	1	+
3	30679814	van Setten J	European	rs6588213	T	1	67107894	1.5e-08	+	3e-08	1	+
4	28039329	Noordam R	Mixed	rs2291477	C	1	92178335	3e-08	+	0.12	0	+
5	24952745	Arking DE	European	rs6669543	T	1	161981025	2e-39	+	6.6e-34	1	+
5	24952745	Arking DE	European	rs4656345	A	1	161991237	1e-19	-	0.035	0	-
5	20031603	Marroni F	European	rs2880058	G	1	162014632	2e-10	+	1.1e-122	1	+
5	31217584	Wojcik GL	Mixed	rs2880058	G	1	162014632	8e-09	+	1.1e-122	1	+
5	30679814	van Setten J	European	rs2010491	G	1	162021000	2e-89	+	2.1e-180	1	+
5	19305408	Newton-Cheh C	European	rs12143842	T	1	162033890	2e-78	+	2.1e-180	1	+
5	19305409	Pfeufer A	European	rs12143842	T	1	162033890	2e-78	+	2.1e-180	1	+
5	19587794	Nolte IM	European	rs12143842	T	1	162033890	1e-83	+	2.1e-180	1	+
5	23166209	Smith JG	African American	rs12143842	C	1	162033890	2e-15	-	2.1e-180	1	-
5	24952745	Arking DE	European	rs12143842	T	1	162033890	1e-213	+	2.1e-180	1	+
5	25055868	Sano M	Asian	rs12143842	T	1	162033890	4e-18	+	2.1e-180	1	+
5	29213071	Mendez-Giraldez R	Hispanic	rs12143842	T	1	162033890	3e-42	+	2.1e-180	1	+
5	31217584	Wojcik GL	Mixed	rs12143842	T	1	162033890	3e-37	+	2.1e-180	1	+
5	16648850	Arking DE	European	rs10494366	?	1	162085685	1e-10	N/A	2.2e-127	1	N/A	Effect allele not reported
5	19305408	Newton-Cheh C	European	rs16857031	G	1	162112910	1e-34	+	3e-72	1	+
5	24952745	Arking DE	European	rs16857031	G	1	162112910	7e-61	+	3e-72	1	+
5	31217584	Wojcik GL	Mixed	rs16857031	G	1	162112910	7e-10	+	3e-72	1	+
5	19305408	Newton-Cheh C	European	rs12029454	A	1	162133117	3e-45	+	7.3e-100	1	+
5	31217584	Wojcik GL	Mixed	rs12029454	A	1	162133117	3e-20	+	7.3e-100	1	+
5	24952745	Arking DE	European	rs17457880	A	1	162168154	3e-10	-	0.0012	0	-
5	24952745	Arking DE	European	rs4657172	C	1	162179632	1e-08	-	2e-18	1	-
5	24952745	Arking DE	European	rs3934467	T	1	162182677	3e-129	+	5.7e-116	1	+
5	29213071	Mendez-Giraldez R	Hispanic	rs3934467	T	1	162182677	2e-11	+	5.7e-116	1	+
5	31217584	Wojcik GL	Mixed	rs3934467	T	1	162182677	4e-21	+	5.7e-116	1	+
5	29213071	Mendez-Giraldez R	Hispanic	rs73017364	T	1	162184746	4e-08	+	1e-19	1	+
5	24952745	Arking DE	European	rs7545047	A	1	162191103	9e-14	-	3e-22	1	-
5	22726844	Kim JW	Asian	rs4657175	?	1	162195738	1e-09	+	5.7e-116	1	N/A	Effect allele not reported
5	31217584	Wojcik GL	Mixed	rs4657175	G	1	162195738	9e-21	+	5.7e-116	1	+
5	19305409	Pfeufer A	European	rs4657178	T	1	162210610	7e-33	+	1.4e-84	1	+
5	31217584	Wojcik GL	Mixed	rs4657178	T	1	162210610	8e-09	+	1.4e-84	1	+
5	24952745	Arking DE	European	rs17460657	C	1	162261826	3e-16	-	0.0033	0	-
5	24952745	Arking DE	European	rs347272	A	1	162318498	1e-37	+	7.7e-18	1	+
5	24952745	Arking DE	European	rs164133	C	1	162381288	3e-11	+	7.9e-09	1	+
6	24952745	Arking DE	European	rs545833	T	1	168689940	4e-17	+	1.4e-32	1	+
6	24952745	Arking DE	European	rs12061601	C	1	169070450	3e-21	-	3.3e-20	1	-
6	31217584	Wojcik GL	Mixed	rs12061601	C	1	169070450	2e-12	-	3.3e-20	1	-
6	23166209	Smith JG	African American	rs1320976	A	1	169073346	2e-10	-	7e-21	1	-
6	31217584	Wojcik GL	Mixed	rs1320976	A	1	169073346	2e-14	-	7e-21	1	-
6	29213071	Mendez-Giraldez R	Hispanic	rs1320977	A	1	169073388	3e-15	-	7e-21	1	-
6	24952745	Arking DE	European	rs10919070	C	1	169099037	1e-31	-	2.4e-22	1	-
6	31217584	Wojcik GL	Mixed	rs10919070	C	1	169099037	5e-17	-	2.4e-22	1	-
6	19305409	Pfeufer A	European	rs10919071	A	1	169099483	1e-15	+	2.4e-22	1	+
6	31217584	Wojcik GL	Mixed	rs10919071	G	1	169099483	7e-17	-	2.4e-22	1	-
6	31217584	Wojcik GL	Mixed	rs11809180	T	1	169100095	2e-10	-	6.6e-17	1	-
6	24952745	Arking DE	European	rs12079745	A	1	169101060	1e-10	-	6.6e-17	1	-
6	31217584	Wojcik GL	Mixed	rs12079745	A	1	169101060	2e-09	-	6.6e-17	1	-
6	29213071	Mendez-Giraldez R	Hispanic	rs1138486	T	1	169101935	7e-15	-	6.6e-17	1	-
6	29213071	Mendez-Giraldez R	Hispanic	rs12035622	A	1	169102340	9e-18	-	2.4e-22	1	-
6	30679814	van Setten J	European	rs12035622	A	1	169102340	6e-16	-	2.4e-22	1	-
6	24952745	Arking DE	European	rs1983546	G	1	169446183	1e-15	-	2.3e-09	1	-
6	31217584	Wojcik GL	Mixed	rs1983546	G	1	169446183	2e-09	-	2.3e-09	1	-
7	29874175	Bihlmeyer NA	European	rs1361754	G	1	205801872	1e-09	+	0.0041	0	+
8	24952745	Arking DE	European	rs6544311	A	2	40353277	2e-10	+	1.4e-05	1	+
8	24952745	Arking DE	European	rs12997023	C	2	40752982	5e-14	-	4.5e-12	1	-
8	31217584	Wojcik GL	Mixed	rs12997023	C	2	40752982	4e-10	-	4.5e-12	1	-
8	29213071	Mendez-Giraldez R	Hispanic	rs35450971	T	2	40754314	8e-11	+	4.7e-12	1	+
8	22726844	Kim JW	Asian	rs13017846	G	2	40757791	8e-14	-	4.5e-12	1	-
8	31217584	Wojcik GL	Mixed	rs13017846	G	2	40757791	3e-10	-	4.5e-12	1	-
9	24952745	Arking DE	European	rs938291	G	2	174742608	6e-10	+	0.00023	1	+
10	29213071	Mendez-Giraldez R	Hispanic	rs55863869	A	2	179647546	2e-10	-	1.1e-09	1	-
10	24952745	Arking DE	European	rs7561149	C	2	179689856	7e-09	-	1.4e-05	1	-
11	24952745	Arking DE	European	rs295140	T	2	201160699	4e-13	+	2.8e-07	1	+
12	29874175	Bihlmeyer NA	European	rs55910611	A	2	220500412	2e-07	-	N/A	N/A	N/A	Variant/proxy not available for look-up
13	29213071	Mendez-Giraldez R	Hispanic	rs6762565	T	3	38582191	2e-08	-	1.2e-11	1	-
13	19305409	Pfeufer A	European	rs11129795	A	3	38589163	5e-14	-	1.2e-11	1	-
13	19305408	Newton-Cheh C	European	rs12053903	C	3	38593393	1e-14	-	1.6e-17	1	-
13	24952745	Arking DE	European	rs6793245	A	3	38599037	4e-27	-	1.6e-17	1	-
13	29213071	Mendez-Giraldez R	Hispanic	rs3922844	T	3	38624253	1e-15	+	1.4e-09	1	+
13	24952745	Arking DE	European	rs11708996	C	3	38633923	2e-11	-	3.2e-13	1	-
13	24952745	Arking DE	European	rs11710077	T	3	38657899	1e-13	+	6.5e-09	1	+
13	31217584	Wojcik GL	Mixed	rs11710077	T	3	38657899	1e-08	+	6.5e-09	1	+
13	24952745	Arking DE	European	rs6599234	A	3	38715300	2e-11	+	7.9e-14	1	+
13	24952745	Arking DE	European	rs6801957	T	3	38767315	1e-10	-	1.1e-10	1	-
13	31217584	Wojcik GL	Mixed	rs6801957	C	3	38767315	2e-09	+	1.1e-10	1	+
14	24952745	Arking DE	European	rs17784882	A	3	47544003	3e-08	-	0.013	0	-
15	29874175	Bihlmeyer NA	European	rs1801725	T	3	122003757	4e-08	-	1.4e-07	1	-
16	24952745	Arking DE	European	rs2363719	A	4	72138216	8e-10	+	2.7e-08	1	+
17	24952745	Arking DE	European	rs3857067	A	4	95026434	1e-09	-	0.014	0	-
18	30679814	van Setten J	European	rs11097788	G	4	103407428	1.8e-08	+	0.0038	0	+
19	24952745	Arking DE	European	rs10040989	A	5	137573725	5e-11	-	6.4e-05	1	-
20	27958378	Floyd JS	Mixed	rs830233	A	5	165403746	3e-12	-	0.034	0	+
21	24952745	Arking DE	European	rs7765828	G	6	16294722	3e-10	+	0.0043	0	+
22	24952745	Arking DE	European	rs457162	T	6	118535983	3e-18	-	6.7e-28	1	-
22	24952745	Arking DE	European	rs12210733	A	6	118653075	1e-22	-	5.8e-40	1	-
22	19305409	Pfeufer A	European	rs12210810	C	6	118653204	2e-17	-	5.8e-40	1	-
22	19587794	Nolte IM	European	rs11153730	C	6	118667522	2e-29	+	4.9e-53	1	+
22	24952745	Arking DE	European	rs11153730	T	6	118667522	2e-67	-	4.9e-53	1	-
22	30679814	van Setten J	European	rs11153730	C	6	118667522	2e-35	+	4.9e-53	1	+
22	31217584	Wojcik GL	Mixed	rs11153730	C	6	118667522	1e-13	+	4.9e-53	1	+
22	19305409	Pfeufer A	European	rs11970286	T	6	118680374	2e-24	+	4.9e-53	1	+
22	31217584	Wojcik GL	Mixed	rs11970286	T	6	118680374	7e-12	+	4.9e-53	1	+
22	29213071	Mendez-Giraldez R	Hispanic	rs2078383	T	6	118706643	2e-13	+	4.9e-53	1	+
22	31217584	Wojcik GL	Mixed	rs11752626	T	6	118788652	9e-14	+	4.9e-53	1	+
22	19305408	Newton-Cheh C	European	rs11756438	A	6	118993632	5e-22	+	1.6e-48	1	+
22	31217584	Wojcik GL	Mixed	rs11756438	A	6	118993632	9e-11	+	1.6e-48	1	+
22	24952745	Arking DE	European	rs3902035	C	6	119000232	8e-16	-	2.9e-21	1	-
22	24952745	Arking DE	European	rs9489510	G	6	119043898	1e-08	+	0.014	0	+
23	24952745	Arking DE	European	rs9920	C	7	116200092	3e-08	+	3.3e-09	1	+
24	19305408	Newton-Cheh C	European	rs2968864	C	7	150622162	8e-16	-	3.2e-38	1	-
24	31217584	Wojcik GL	Mixed	rs2968864	C	7	150622162	4e-09	-	3.2e-38	1	-
24	19305409	Pfeufer A	European	rs2968863	T	7	150623137	2e-15	-	3.2e-38	1	-
24	31217584	Wojcik GL	Mixed	rs2968863	T	7	150623137	8e-09	-	3.2e-38	1	-
24	19305408	Newton-Cheh C	European	rs4725982	T	7	150637863	5e-16	+	5.4e-48	1	+
24	31217584	Wojcik GL	Mixed	rs4725982	T	7	150637863	2e-09	+	5.4e-48	1	+
24	24952745	Arking DE	European	rs2072413	T	7	150647969	1e-49	-	3.2e-38	1	-
24	31217584	Wojcik GL	Mixed	rs2072413	T	7	150647969	3e-10	-	3.2e-38	1	-
24	30679814	van Setten J	European	rs12668582	C	7	150657201	5e-18	+	3.1e-47	1	+
24	29213071	Mendez-Giraldez R	Hispanic	rs35760656	A	7	150658678	4e-13	+	5.4e-48	1	+
24	24952745	Arking DE	European	rs3807375	T	7	150667210	3e-33	+	3.1e-47	1	+
24	31217584	Wojcik GL	Mixed	rs3807375	T	7	150667210	1e-10	+	3.1e-47	1	+
24	31217584	Wojcik GL	Mixed	rs3778872	G	7	150669976	2e-11	+	6.1e-44	1	+
25	24952745	Arking DE	European	rs16936870	A	8	71189342	1e-09	+	2.1e-10	1	+
26	24952745	Arking DE	European	rs11779860	C	8	98850330	2e-10	-	1e-08	1	-
27	24952745	Arking DE	European	rs1961102	T	8	103932845	3e-09	+	0.033	0	+
28	29874175	Bihlmeyer NA	European	rs4934956	T	10	38814815	2e-10	+	0.0021	0	+
29	28749367	Gondalia R	Mixed	rs1619661	T	10	44733383	2e-08	+	0.65	0	-
30	24952745	Arking DE	European	rs2485376	A	10	104050006	3e-08	-	2.4e-05	1	-
31	29874175	Bihlmeyer NA	European	rs3189030	A	10	115393929	4e-08	-	0.31	0	-
32	24952745	Arking DE	European	rs2301696	G	11	2426984	4e-10	-	0.036	0	-
32	29213071	Mendez-Giraldez R	Hispanic	rs12271931	A	11	2478519	4e-12	+	9.4e-83	1	+
32	19305408	Newton-Cheh C	European	rs2074238	T	11	2484803	3e-17	-	1.2e-164	1	-
32	24952745	Arking DE	European	rs2074238	T	11	2484803	2e-28	-	1.2e-164	1	-
32	30679814	van Setten J	European	rs2074238	C	11	2484803	7e-28	+	1.2e-164	1	+
32	31217584	Wojcik GL	Mixed	rs2074238	C	11	2484803	2e-12	+	1.2e-164	1	+
32	31217584	Wojcik GL	Mixed	rs16928297	G	11	2486120	7e-11	+	1.3e-60	1	+
32	24952745	Arking DE	European	rs7122937	T	11	2486550	1e-54	+	1.3e-60	1	+
32	31217584	Wojcik GL	Mixed	rs7122937	T	11	2486550	2e-11	+	1.3e-60	1	+
32	19305409	Pfeufer A	European	rs12296050	T	11	2489342	3e-17	+	1.3e-60	1	+
32	31217584	Wojcik GL	Mixed	rs12296050	T	11	2489342	8e-11	+	1.3e-60	1	+
32	19305408	Newton-Cheh C	European	rs12576239	T	11	2502319	1e-15	+	9.6e-51	1	+
32	29213071	Mendez-Giraldez R	Hispanic	rs78695585	A	11	2644544	3e-09	+	N/A	N/A	N/A	Variant/proxy not available for look-up
32	31217584	Wojcik GL	Mixed	rs874031	NA	11	2712566	4e-09	+	N/A	N/A	N/A	Variant/proxy not available for look-up
33	30679814	van Setten J	European	rs174546	T	11	61569830	1e-09	-	4.9e-13	1	-
33	24952745	Arking DE	European	rs174583	T	11	61609750	8e-11	-	4.9e-13	1	-
34	24952745	Arking DE	European	rs3026445	C	12	110723203	3e-12	+	3e-15	1	+
34	30679814	van Setten J	European	rs28637922	T	12	110819139	4e-08	+	3e-15	1	+
35	20031603	Marroni F	European	rs2478333	A	13	48162558	4e-08	+	0.11	0	-
36	24952745	Arking DE	European	rs728926	T	13	74513122	2e-08	+	4.4e-10	1	+
37	24952745	Arking DE	European	rs2273905	T	14	102974999	4e-11	+	0.00025	1	+
38	24952745	Arking DE	European	rs3105593	T	15	50845018	3e-12	+	2.9e-05	1	+
39	24952745	Arking DE	European	rs1296720	C	16	3873642	4e-10	+	3e-06	1	+
40	24952745	Arking DE	European	rs12930096	T	16	11670758	3e-13	-	3.2e-11	1	-
40	19305408	Newton-Cheh C	European	rs8049607	T	16	11691753	5e-15	+	9.3e-29	1	+
40	19305409	Pfeufer A	European	rs8049607	T	16	11691753	6e-15	+	9.3e-29	1	+
40	31217584	Wojcik GL	Mixed	rs8049607	C	16	11691753	2e-10	-	9.3e-29	1	-
40	24952745	Arking DE	European	rs735951	A	16	11693536	2e-28	-	9.3e-29	1	-
40	29213071	Mendez-Giraldez R	Hispanic	rs735951	A	16	11693536	6e-13	-	9.3e-29	1	-
40	31217584	Wojcik GL	Mixed	rs735951	A	16	11693536	4e-13	-	9.3e-29	1	-
40	30679814	van Setten J	European	rs11643990	A	16	11694062	3e-11	-	1.3e-13	1	-
40	24952745	Arking DE	European	rs12444261	T	16	11734642	2e-12	-	2.8e-12	1	-
41	24952745	Arking DE	European	rs246185	C	16	14395432	3e-13	+	4.5e-10	1	+
42	24952745	Arking DE	European	rs4784934	A	16	58459926	6e-09	+	1.3e-11	1	+
42	29213071	Mendez-Giraldez R	Hispanic	rs185639574	T	16	58550052	7e-27	-	N/A	N/A	N/A	Variant/proxy not available for look-up
42	31217584	Wojcik GL	Mixed	rs37060	A	16	58566304	4e-23	-	4.2e-47	1	-
42	19305408	Newton-Cheh C	European	rs37062	G	16	58567238	3e-25	-	4.2e-47	1	-
42	31217584	Wojcik GL	Mixed	rs37062	G	16	58567238	4e-23	-	4.2e-47	1	-
42	24952745	Arking DE	European	rs246196	C	16	58574253	2e-57	-	4.2e-47	1	-
42	31217584	Wojcik GL	Mixed	rs246196	C	16	58574253	1e-22	-	4.2e-47	1	-
42	30679814	van Setten J	European	rs950843	T	16	58620885	1e-20	+	4.2e-47	1	+
42	19305409	Pfeufer A	European	rs7188697	A	16	58622178	7e-25	+	4.2e-47	1	+
42	31217584	Wojcik GL	Mixed	rs7188697	A	16	58622178	1e-22	+	4.2e-47	1	+
43	19305408	Newton-Cheh C	European	rs2074518	T	17	33324382	6e-12	-	3.4e-08	1	-
43	30679814	van Setten J	European	rs2074518	T	17	33324382	3e-13	-	3.4e-08	1	-
43	24952745	Arking DE	European	rs1052536	C	17	33331575	6e-25	+	3.4e-08	1	+
44	29874175	Bihlmeyer NA	European	rs17608766	C	17	45013271	3e-09	+	0.0009	1	+
45	29213071	Mendez-Giraldez R	Hispanic	rs56152251	A	17	64280153	7e-14	-	3e-11	1	-
45	24952745	Arking DE	European	rs9892651	C	17	64303793	3e-14	-	3.3e-12	1	-
46	24952745	Arking DE	European	rs236586	G	17	68203546	6e-11	+	1.7e-13	1	+
46	24952745	Arking DE	European	rs10775360	T	17	68325868	1e-12	-	1.2e-12	1	-
46	24952745	Arking DE	European	rs1396515	C	17	68430993	2e-25	-	1.3e-18	1	-
46	19305409	Pfeufer A	European	rs17779747	T	17	68494992	6e-12	-	6.5e-28	1	-
46	30679814	van Setten J	European	rs4793397	T	17	68520389	3e-10	-	1.9e-23	1	-
46	24952745	Arking DE	European	rs17763769	A	17	68560789	5e-11	+	7.7e-13	1	+
47	27958378	Floyd JS	Mixed	rs9966832	G	18	23405188	2e-08	-	0.88	0	+
48	24952745	Arking DE	European	rs1805128	T	21	35821680	2e-18	+	1.7e-38	1	+
48	30679814	van Setten J	European	rs1805128	T	21	35821680	3e-15	+	1.7e-38	1	+
48	29213071	Mendez-Giraldez R	Hispanic	rs12626657	A	21	35828173	1e-17	+	N/A	N/A	N/A	Variant/proxy not available for look-up
48	31217584	Wojcik GL	Mixed	rs12626657	NA	21	35828173	1e-21	+	N/A	N/A	N/A	Variant/proxy not available for look-up
The Bonferroni threshold for replication was calculated as 0.05/47, corresponding to the number of loci available for look up. Of the 48 loci, lead variant or proxies of 1 locus were not available for look up. SNV: single-nucleotide variant, CHR: Chromosome, BP: Base pair Position, based on HG build 19, P: reported: Reported P-value, Lookup P: P value of variant (or proxy) in the GWAS summary sta…

## Sheet: ST7_sex
Supplemental Table 7: Sex-stratified analyses for resting QT interval.
						MALES				FEMALES				Sex-Diff	COMBINED
Locus	SNV	CHR	BP	EA	EAF	β	SE	P	N	β	SE	P	N	P	β	SE	P	N
Novel
KCNQ4	rs116015634	1	41250961	C	0.976875	0.138802	0.0191429	4.1e-13	24495	0.0782661	0.0194864	5.9e-05	27612	0.0237455	0.109008	0.0135311	7.9e-16	52107
TMEM44	rs1706003	3	194299967	G	0.534205	0.0267013	0.00597942	8e-06	23647.7	0.0309495	0.00590119	1.6e-07	26656.9	0.605878	0.0283638	0.00416837	1e-11	50304.6
RASGRF2	rs10063881	5	80278715	A	0.911985	0.0590155	0.0106943	3.4e-08	24126.4	0.00510886	0.0102638	0.62	27196.5	0.00020668	0.0305055	0.00734996	3.3e-05	51322.9
SLC27A6	5:128147544_CCTTCCTTCCTTT_C	5	128147544	CCTTCCTTCCTTT	0.561742	0.0256286	0.00611177	2.7e-05	23139.2	0.031006	0.00599988	2.4e-07	26083.7	0.521756	0.0282916	0.00425193	2.9e-11	49222.9
WNT8A	rs34750263	5	137434172	C	0.685709	0.0354083	0.00633949	2.3e-08	24382.8	0.0263256	0.00624701	2.5e-05	27485.6	0.297751	0.0313497	0.00441884	1.3e-12	51868.4
NKX2-5	rs35564079	5	172670611	C	0.718668	-0.0219798	0.00663755	0.00093	23879.1	-0.0412959	0.00651102	2.3e-10	26917.7	0.034027	-0.0321065	0.00461531	3.5e-12	50796.8
BVES	rs2793409	6	105710719	G	0.867517	0.033161	0.00866269	0.00013	24391.5	0.0435422	0.00858062	3.9e-07	27495.3	0.384992	0.0393922	0.0060515	7.5e-11	51886.8
ZFPM2	rs72671655	8	106347897	T	0.961617	-0.0881115	0.0153764	1e-08	24495	-0.0601649	0.0150313	6.3e-05	27612	0.184802	-0.0760561	0.0106747	1e-12	52107
PKP2	rs11052242	12	32950367	G	0.866021	-0.00351836	0.00865788	0.68	24308.5	-0.0503033	0.00843753	2.5e-09	27401.8	7.85796e-05	-0.0266708	0.00600048	8.8e-06	51710.4
ARID2	rs78341918	12	46199798	T	0.964896	0.0679627	0.0162036	2.7e-05	24197.2	0.0769816	0.0156407	8.6e-07	27276.3	0.682822	0.0724812	0.0111722	8.7e-11	51473.6
ATP2A1	rs9933198	16	28888409	C	0.757086	0.0343348	0.0068837	6.1e-07	24495	0.042088	0.00675007	4.5e-10	27612	0.411899	0.0384915	0.00478288	8.4e-16	52107
NDRG4	rs56336338	17	27645258	G	0.856061	-0.0426846	0.00843039	4.1e-07	24055.6	-0.0303997	0.0083379	0.00027	27116.6	0.290438	-0.0369389	0.00588568	3.5e-10	51172.2
YPEL2	rs142166837	17	57471022	C	0.520578	-0.0317725	0.00592993	8.4e-08	24185.4	-0.0215248	0.00582226	0.00022	27263	0.208315	-0.0266571	0.0041241	1e-10	51448.4
LINC00189	rs2832274	21	30600189	A	0.602817	-0.0213634	0.00600012	0.00037	24239.7	-0.027224	0.00594122	4.6e-06	27324.3	0.478828	-0.0233851	0.0041938	2.5e-08	51564
Previously reported
RNF207	rs846111	1	6279370	G	0.727589	-0.0565784	0.00658063	8.1e-18	24495	-0.0670569	0.0065115	7.2e-25	27612	0.248127	-0.0613995	0.00458319	6.3e-41	52107
SGIP1	rs10789207	1	66991346	T	0.784349	-0.0543592	0.00712258	2.3e-14	24295.4	-0.0158238	0.00705279	0.025	27387	8.75611e-05	-0.0354933	0.00496264	8.5e-13	51682.4
TCEA3	rs2298632	1	23710475	C	0.501597	-0.0203119	0.00594615	0.00064	23547.9	-0.0256685	0.00587638	1.3e-05	26544.4	0.513249	-0.0229438	0.00413876	3e-08	50092.4
NOS1AP	rs12143842	1	162033890	C	0.749986	-0.118365	0.00672506	2.4e-69	24495	-0.152616	0.0067177	2.9e-114	27612	0.000236332	-0.134823	0.00470734	2.1e-180	52107
DPT	rs533619	1	168685805	C	0.732201	-0.0539695	0.00661863	3.5e-16	24477.8	-0.053806	0.00647803	9.9e-17	27592.6	0.985628	-0.0544835	0.00458317	1.4e-32	52070.4
LOC101929667	rs17026114	2	40743183	A	0.957032	0.0687012	0.0143964	1.8e-06	24256.3	0.0735367	0.0143851	3.2e-07	27343	0.808444	0.0699246	0.010102	4.5e-12	51599.3
TTN	rs12993099	2	179598228	A	0.921611	0.0390992	0.0110755	0.00042	24297.2	0.0571893	0.0107226	9.6e-08	27389	0.231164	0.0489329	0.00764233	1.5e-10	51686.1
SLC4A3	rs35394392	2	220500830	G	0.780475	-0.0502478	0.0070954	1.4e-12	24397	-0.0448989	0.00702636	1.7e-10	27501.5	0.584683	-0.0472778	0.00495522	1.4e-21	51898.5
SCN5A-SCN10A	rs76521806	3	38699265	A	0.0199099	0.194031	0.0213917	1.2e-19	22716	0.117961	0.0218345	6.6e-08	25606.6	0.0111087	0.1601	0.0151761	5.1e-26	48322.6
SLC4A4	rs5859257	4	72115860	T	0.1394	0.0384384	0.00850674	6.2e-06	24078.5	0.035342	0.00845206	2.9e-05	27142.5	0.792191	0.0351334	0.00595458	3.6e-09	51221
SLC35F1	rs11153730	6	118667522	T	0.508214	-0.0600167	0.00589795	2.5e-24	24495	-0.0640191	0.00584029	5.8e-28	27612	0.622709	-0.0631428	0.0041193	4.9e-53	52107
CAV1	rs1997571	7	116198621	G	0.41025	0.0361826	0.00598887	1.5e-09	24426.7	0.0228437	0.00589793	0.00011	27535	0.105399	0.0286282	0.00417011	6.6e-12	51961.8
KCNH2	rs1805120	7	150649531	G	0.787723	-0.0682018	0.00715584	1.6e-21	24299.7	-0.0809111	0.00711979	6.3e-30	27391.8	0.198909	-0.0729208	0.00500993	5.4e-48	51691.4
NCOA2	rs4738080	8	71129813	A	0.0687594	0.0563152	0.0116186	1.3e-06	24424.4	0.0511673	0.0114779	8.3e-06	27532.4	0.747742	0.0559209	0.00811144	5.4e-12	51956.7
LAPTM4B	rs11777388	8	98808872	A	0.593646	0.0232157	0.00609286	0.00014	23733.6	0.031883	0.00603034	1.2e-07	26753.8	0.302243	0.0284768	0.00425757	2.3e-11	50487.4
KCNQ1	rs2074238	11	2484803	T	0.0878769	-0.169612	0.0101383	7.9e-63	24495	-0.226921	0.0103421	1e-106	27612	5.39934e-05	-0.196619	0.00719007	1.2e-164	52107
TMEM258	rs102275	11	61557803	T	0.647581	0.0358752	0.0061528	5.5e-09	24495	0.0258609	0.00603215	1.8e-05	27612	0.235671	0.0308882	0.00427404	4.9e-13	52107
ATP2A2	rs3026482	12	110780540	A	0.772072	-0.0374998	0.00700382	8.6e-08	24420.5	-0.0469369	0.00694117	1.4e-11	27528	0.328807	-0.0434074	0.0048976	7.8e-19	51948.4
KLF12	rs1886512	13	74520186	T	0.629489	-0.0268337	0.00610581	1.1e-05	24446.5	-0.0279438	0.00604868	3.8e-06	27557.4	0.89515	-0.0266396	0.00426861	4.4e-10	52003.9
LITAF	rs7187498	16	11687879	A	0.538166	0.0467068	0.00586039	1.6e-15	24413.2	0.045498	0.00581748	5.2e-15	27519.8	0.881264	0.0455978	0.00409814	9.3e-29	51933
MIR193BHG	rs30224	16	14406119	C	0.652364	-0.0222369	0.00621621	0.00035	24021.3	-0.0343781	0.00614946	2.3e-08	27078	0.156547	-0.0290122	0.00433924	2.3e-11	51099.3
NDRG4	rs150728296	16	58547511	C	0.75253	0.0636035	0.00682821	1.2e-20	24382	0.0744172	0.0067416	2.5e-28	27484.7	0.250189	0.0686386	0.00476161	4.2e-47	51866.7
RAD51L3-RFFL	rs1680529	17	33405262	C	0.438981	0.0283701	0.00590544	1.6e-06	24437.5	0.0205031	0.0058363	0.00044	27547.1	0.333647	0.023545	0.00412072	1.1e-08	51984.6
PRKCA	rs9909004	17	64306133	C	0.421495	-0.0292749	0.0059549	8.8e-07	24418.1	-0.0292143	0.00588357	6.9e-07	27525.3	0.994107	-0.0289335	0.00415505	3.3e-12	51943.4
KCNJ2	rs4399570	17	68479345	G	0.696883	0.0464738	0.00641992	4.5e-13	24398.7	0.0482213	0.00628854	1.7e-14	27503.5	0.842724	0.0488375	0.00445924	6.5e-28	51902.2
KCNE1	rs1805128	21	35821680	C	0.986173	-0.212825	0.0254792	6.7e-17	24495	-0.2465	0.0247688	2.5e-23	27612	0.333565	-0.228832	0.0176358	1.7e-38	52107
Results are presented for males and females and the combined full dataset. Lead SNVs at RASGRF2 and PKP2 (indicated in bold type) were genome-wide significant (P<5x10-8) in males or females subjects only. Abbreviations: Sex-Diff: sex-difference, SNV: single-nucleotide variant CHR: chromosome, BP: Base pair position, based on HG built 18, EA: effect allele, AA: alternate allele, EAF: effect allele…

## Sheet: ST8_DEPICT_geneset_enrichment
Supplemental Table 8: DEPICT geneset enrichment for QT loci
Cluster	Reconstituted gene set ID	Reconstituted gene set description	Part of cluster	P value	False discovery rate	Reconstituted gene set gene 1 (Z score)	Reconstituted gene set gene 2 (Z score)	Reconstituted gene set gene 3 (Z score)	Reconstituted gene set gene 4 (Z score)	Reconstituted gene set gene 5 (Z score)
1	MP:0003222	increased cardiomyocyte apoptosis	MP:0002753	3.71e-06	<0.05	NPY6R (4.1)	NKX2-5 (3.7)	SCN5A (3.7)	POPDC3 (3.6)	YPEL2 (3.4)
1	MP:0003141	cardiac fibrosis	MP:0002753	1.11e-05	<0.05	NPY6R (5.9)	NKX2-5 (5.7)	PLN (5.6)	TTN (5.1)	ALPK3 (5.0)
1	MP:0002625	heart left ventricle hypertrophy	MP:0002753	1.29e-05	<0.05	PLN (7.0)	NPY6R (6.3)	TTN (5.2)	NKX2-5 (5.1)	SLC8A1 (4.9)
1	MP:0005598	decreased ventricle muscle contractility	MP:0002753	2.27e-05	<0.05	PLN (8.0)	NKX2-5 (7.0)	SCN5A (6.1)	NPY6R (5.9)	TTN (5.5)
1	MP:0005608	cardiac interstitial fibrosis	MP:0002753	2.27e-05	<0.05	TTN (9.3)	MYOT (6.7)	ATP2A1 (6.2)	ALPK3 (5.4)	PLN (4.9)
1	MP:0002753	dilated heart left ventricle	MP:0002753	2.41e-05	<0.05	PLN (7.6)	SCN5A (6.5)	SLC8A1 (6.1)	NPY6R (5.8)	NKX2-5 (5.7)
1	MP:0002833	increased heart weight	MP:0002753	2.53e-05	<0.05	PLN (8.8)	NPY6R (7.5)	NKX2-5 (7.3)	SCN5A (5.8)	SLC8A1 (4.9)
1	MP:0000274	enlarged heart	MP:0002753	4.89e-05	<0.05	PLN (8.4)	SCN5A (5.4)	TTN (5.4)	NPY6R (5.3)	ALPK3 (5.1)
1	MP:0004215	abnormal myocardial fiber physiology	MP:0002753	8.45e-05	<0.05	PLN (8.4)	SLC8A1 (6.3)	NKX2-5 (6.2)	NPY6R (5.7)	ALPK3 (5.1)
1	MP:0005140	decreased cardiac muscle contractility	MP:0002753	0.000158	<0.05	PLN (7.7)	SCN5A (7.0)	NKX2-5 (6.8)	NPY6R (6.7)	TTN (5.9)
1	MP:0001544	abnormal cardiovascular system physiology	MP:0002753	0.000162	<0.05	NPY6R (5.2)	ALPK3 (4.5)	POPDC3 (4.2)	NKX2-5 (4.0)	SCN5A (3.8)
1	MP:0002754	dilated heart right ventricle	MP:0002753	0.000197	<0.05	SLC8A1 (5.0)	NKX2-5 (4.8)	PLN (4.3)	SCN5A (4.0)	CCDC141 (4.0)
1	MP:0004084	abnormal cardiac muscle relaxation	MP:0002753	0.00025	<0.05	SLC8A1 (5.3)	NPY6R (5.0)	SCN5A (4.7)	NKX2-5 (4.1)	PLN (4.0)
1	MP:0003921	abnormal heart left ventricle morphology	MP:0002753	0.000252	<0.05	SLC8A1 (5.3)	NPY6R (5.0)	SCN5A (4.6)	NKX2-5 (4.1)	PLN (4.0)
1	MP:0000278	abnormal myocardial fiber morphology	MP:0002753	0.000358	<0.05	NPY6R (6.6)	BVES (5.3)	SCN5A (4.4)	PLN (4.2)	NKX2-5 (3.9)
1	MP:0010724	thick interventricular septum	MP:0002753	0.000491	<0.05	NKX2-5 (6.3)	SLC8A1 (5.4)	SCN5A (5.3)	PLN (5.2)	NPY6R (4.7)
2	MP:0002972	abnormal cardiac muscle contractility	GO:0031674	5e-06	<0.05	PLN (5.7)	BVES (4.5)	SLC8A1 (4.1)	POPDC3 (3.4)	ATP2A1 (3.1)
2	ENSG00000158022	TRIM63 PPI subnetwork	GO:0031674	8.51e-05	<0.05	TTN (7.4)	NPY6R (5.3)	PLN (5.2)	MYOT (4.9)	RNF207 (4.0)
2	GO:0030018	Z disc	GO:0031674	0.000109	<0.05	PLN (6.4)	TTN (5.9)	SCN5A (5.3)	NPY6R (5.1)	ALPK3 (5.0)
2	MP:0001625	cardiac hypertrophy	GO:0031674	0.000179	<0.05	NPY6R (5.5)	ALPK3 (4.5)	POPDC3 (4.4)	SCN5A (4.3)	NKX2-5 (4.2)
2	ENSG00000198947	DMD PPI subnetwork	GO:0031674	0.000213	<0.05	SCN5A (6.9)	SLC8A1 (4.2)	NKX2-5 (4.2)	NDRG4 (4.0)	SLC4A3 (3.9)
2	ENSG00000152137	HSPB8 PPI subnetwork	GO:0031674	0.000245	<0.05	BVES (6.1)	MYOT (5.8)	ATP2A1 (5.7)	PLN (5.4)	POPDC3 (5.4)
2	GO:0031674	I band	GO:0031674	0.00025	<0.05	PLN (7.4)	SLC8A1 (7.2)	SCN5A (6.8)	NKX2-5 (6.7)	NPY6R (5.3)
2	GO:0031672	A band	GO:0031674	0.000312	<0.05	TTN (10.3)	MYOT (9.8)	ATP2A1 (9.7)	ALPK3 (6.0)	PLN (5.6)
2	MP:0004090	abnormal sarcomere morphology	GO:0031674	0.000441	<0.05	C6orf204 (2.8)	ALPK3 (2.4)	NKX2-5 (2.4)	BVES (2.4)	PLN (2.3)
2	KEGG_HYPERTROPHIC_CARDIOMYOPATHY_HCM	KEGG_HYPERTROPHIC_CARDIOMYOPATHY_HCM	GO:0031674	0.000463	<0.05	SCN5A (6.3)	NPY6R (5.6)	NKX2-5 (5.1)	SLC8A1 (4.5)	PLN (4.3)
2	GO:0042805	actinin binding	GO:0031674	0.000491	<0.05	TTN (5.6)	NPY6R (4.5)	MKL2 (3.3)	ATP2A2 (3.2)	ALPK3 (3.2)
3	ENSG00000129170	CSRP3 PPI subnetwork	ENSG00000114854	1.38e-05	<0.05	TTN (9.3)	PLN (7.6)	MYOT (7.4)	ATP2A1 (7.1)	ALPK3 (5.4)
3	MP:0005330	cardiomyopathy	ENSG00000114854	2.54e-05	<0.05	NPY6R (4.9)	MYOT (3.9)	ATP2A1 (3.9)	TTN (3.8)	KCNQ1 (3.0)
3	ENSG00000084754	HADHA PPI subnetwork	ENSG00000114854	5.08e-05	<0.05	PLN (4.4)	NKX2-5 (4.4)	NPY6R (3.6)	TTN (3.6)	GOT2 (3.4)
3	MP:0004485	increased response of heart to induced stress	ENSG00000114854	5.23e-05	<0.05	KCNJ2 (3.0)	NOS1AP (2.8)	ENSG00000203601 (2.6)	SCAND2 (2.3)	TRPM5 (2.0)
3	GO:0003785	actin monomer binding	ENSG00000114854	0.000107	<0.05	SCN5A (7.1)	NPY6R (5.7)	SLC8A1 (5.6)	NKX2-5 (4.9)	RNF207 (4.8)
3	GO:0016775	phosphotransferase activity, nitrogenous group as acceptor	ENSG00000114854	0.000112	<0.05	NDRG4 (5.5)	ALPK3 (4.6)	CRYBA1 (4.0)	PLN (3.8)	MYOT (3.4)
3	ENSG00000104879	CKM PPI subnetwork	ENSG00000114854	0.00014	<0.05	SCN5A (7.1)	NPY6R (5.7)	SLC8A1 (5.7)	NKX2-5 (4.9)	RNF207 (4.8)
3	ENSG00000129991	TNNI3 PPI subnetwork	ENSG00000114854	0.000176	<0.05	NKX2-5 (5.0)	NPY6R (3.5)	ALPK3 (3.4)	SCN5A (3.4)	SLC8A1 (3.2)
3	ENSG00000173372*	C1QA PPI subnetwork	ENSG00000114854	0.000225	<0.05	TTN (8.0)	PLN (6.5)	NPY6R (5.3)	MYOT (5.3)	SCN5A (4.9)
3	ENSG00000197451	HNRNPAB PPI subnetwork	ENSG00000114854	0.000252	<0.05	BVES (5.4)	SCN5A (5.1)	CCDC141 (4.5)	POPDC3 (4.3)	NPY6R (3.9)
3	ENSG00000182809	CRIP2 PPI subnetwork	ENSG00000114854	0.000262	<0.05	NPY6R (5.8)	NKX2-5 (5.4)	RNF207 (4.8)	SCN5A (4.8)	SLC8A1 (4.3)
3	ENSG00000117118	SDHB PPI subnetwork	ENSG00000114854	0.000283	<0.05	BVES (4.6)	PLN (4.3)	SLC8A1 (3.9)	ALPK3 (3.9)	NPY6R (3.7)
3	ENSG00000112304*	ACOT13 PPI subnetwork	ENSG00000114854	0.000289	<0.05	PLN (6.8)	NKX2-5 (6.8)	NPY6R (6.3)	SCN5A (6.3)	SLC8A1 (5.3)
3	ENSG00000124575	HIST1H1D PPI subnetwork	ENSG00000114854	0.000305	<0.05	PLN (7.1)	SLC8A1 (6.7)	NKX2-5 (6.5)	NPY6R (5.8)	SCN5A (4.9)
3	ENSG00000114854	TNNC1 PPI subnetwork	ENSG00000114854	0.000461	<0.05	NPY6R (5.2)	BVES (4.5)	NKX2-5 (4.3)	SLC8A1 (4.3)	PLN (4.2)
3	ENSG00000115641	FHL2 PPI subnetwork	ENSG00000114854	0.000551	<0.05	TTN (9.1)	MYOT (6.6)	ATP2A1 (6.0)	PLN (5.3)	NPY6R (5.0)
3	ENSG00000104325	DECR1 PPI subnetwork	ENSG00000114854	0.000613	<0.05	PLN (8.1)	TTN (6.3)	SLC8A1 (5.3)	NPY6R (5.3)	NKX2-5 (5.1)
3	ENSG00000105048	TNNT1 PPI subnetwork	ENSG00000114854	0.000623	<0.05	PLN (3.8)	C21orf7 (3.7)	SCN5A (3.6)	ALPK3 (3.5)	NKX2-5 (3.4)
4	GO:0048644	muscle organ morphogenesis	GO:0055008	2.58e-05	<0.05	MYOT (5.9)	ATP2A1 (5.8)	BVES (5.8)	PLN (5.5)	POPDC3 (5.0)
4	GO:0060415	muscle tissue morphogenesis	GO:0055008	5.97e-05	<0.05	POPDC3 (4.9)	PLN (4.2)	ATP2A1 (4.2)	TTN (4.1)	BVES (3.7)
4	GO:0055010	ventricular cardiac muscle tissue morphogenesis	GO:0055008	0.000151	<0.05	TTN (5.0)	PLN (3.7)	NKX2-5 (3.3)	ALPK3 (3.1)	MYOT (3.0)
4	GO:0003229	ventricular cardiac muscle tissue development	GO:0055008	0.000234	<0.05	NKX2-5 (6.3)	NPY6R (6.2)	SCN5A (5.4)	RNF207 (5.3)	SLC8A1 (4.8)
4	GO:0003208	cardiac ventricle morphogenesis	GO:0055008	0.000333	<0.05	ALPK3 (5.2)	MYOT (4.8)	TTN (4.6)	PLN (4.0)	ATP2A1 (3.5)
4	MP:0006113	abnormal heart septum morphology	GO:0055008	0.00038	<0.05	TTN (10.5)	MYOT (9.5)	ATP2A1 (8.7)	PLN (6.3)	ALPK3 (6.1)
4	GO:0003205	cardiac chamber development	GO:0055008	0.000463	<0.05	PLN (7.8)	SLC8A1 (6.6)	NKX2-5 (6.1)	SCN5A (5.6)	NPY6R (5.3)
4	GO:0007507	heart development	GO:0055008	0.000577	<0.05	NKX2-5 (6.6)	SCN5A (4.9)	PLN (4.8)	SLC8A1 (4.3)	NPY6R (4.2)
4	GO:0055008	cardiac muscle tissue morphogenesis	GO:0055008	0.000599	<0.05	TTN (7.2)	PLN (5.4)	NPY6R (5.1)	MYOT (4.8)	ATP2A1 (4.1)
5	MP:0005312	pericardial effusion	MP:0005329	2.71e-05	<0.05	TTN (7.9)	PLN (7.4)	NKX2-5 (5.6)	NPY6R (5.6)	SLC8A1 (5.5)
5	MP:0005329	abnormal myocardium layer morphology	MP:0005329	0.000105	<0.05	SCN5A (4.2)	CCDC141 (3.7)	SLC8A1 (3.5)	NPY6R (2.9)	BRD7P3 (2.5)
5	MP:0000295	trabecula carnea hypoplasia	MP:0005329	0.000132	<0.05	TTN (7.8)	NPY6R (5.5)	PLN (5.3)	MYOT (4.9)	RNF207 (4.7)
5	MP:0005294	abnormal heart ventricle morphology	MP:0005329	0.000472	<0.05	MYOT (3.3)	NPY6R (3.2)	ATP2A1 (3.1)	TTN (3.1)	PLN (2.8)
6	GO:0003013	circulatory system process	GO:0003015	3.04e-05	<0.05	TTN (7.5)	PLN (5.9)	MYOT (5.2)	NPY6R (4.5)	ATP2A1 (4.3)
6	GO:0008015	blood circulation	GO:0003015	3.16e-05	<0.05	NPY6R (5.5)	SCN5A (5.3)	NKX2-5 (4.6)	SLC8A1 (4.3)	ALPK3 (4.1)
6	GO:0060047*	heart contraction	GO:0003015	0.00012	<0.05	NPY6R (5.3)	SLC8A1 (4.6)	NKX2-5 (4.1)	TTN (4.1)	SLC4A3 (4.0)
6	GO:0003015	heart process	GO:0003015	0.000131	<0.05	TTN (7.5)	PLN (5.8)	NPY6R (5.4)	MYOT (4.8)	RNF207 (4.5)
6	GO:0060048	cardiac muscle contraction	GO:0003015	0.000291	<0.05	TTN (10.0)	MYOT (8.9)	ATP2A1 (8.0)	ALPK3 (5.7)	PLN (5.4)
6	GO:0008016	regulation of heart contraction	GO:0003015	0.000346	<0.05	LAT (2.5)	ZFPM2 (2.3)	NCOA2 (2.1)	APOH (2.1)	BACH1 (2.1)
7	GO:0005916*	fascia adherens	GO:0003015	4.77e-05	<0.05	TTN (5.3)	PLN (4.9)	ALPK3 (4.5)	NPY6R (4.1)	NKX2-5 (3.7)
7	GO:0043034	costamere	GO:0003015	4.91e-05	<0.05	NKX2-5 (5.7)	NPY6R (5.6)	SCN5A (4.8)	RNF207 (4.6)	PLN (4.4)
7	GO:0044291	cell-cell contact zone	GO:0003015	0.000166	<0.05	SCN5A (6.8)	SLC8A1 (5.7)	RNF207 (5.1)	SLC4A3 (4.9)	NPY6R (4.7)
7	GO:0014704	intercalated disc	GO:0003015	0.000292	<0.05	PLN (7.6)	NKX2-5 (6.9)	SCN5A (6.6)	TTN (6.3)	SLC8A1 (5.8)
8	MP:0003105	abnormal heart atrium morphology	GO:0003230	6.44e-05	<0.05	SCN5A (5.3)	CCDC141 (5.3)	BVES (5.1)	POPDC3 (4.5)	NPY6R (4.2)
8	GO:0003207	cardiac chamber formation	GO:0003230	0.000275	<0.05	NPY6R (5.5)	SCN5A (5.4)	NKX2-5 (3.4)	C1orf226 (3.4)	SLC8A1 (3.3)
8	GO:0003170	heart valve development	GO:0003230	0.00043	<0.05	POPDC3 (4.2)	CAV2 (4.1)	ENSG00000225826 (3.2)	C6orf112 (3.1)	BVES (2.9)
8	GO:0003230	cardiac atrium development	GO:0003230	0.000487	<0.05	LINC00189 (3.9)	SLC27A6 (3.8)	C1orf226 (3.3)	NKX2-5 (3.2)	ENSG00000237298 (3.0)
8	GO:0003209	cardiac atrium morphogenesis	GO:0003230	0.000619	<0.05	ATP2A1 (8.5)	MYOT (8.5)	TTN (8.3)	ALPK3 (6.1)	PLN (5.8)
9	GO:0003012	muscle system process	GO:0003012	8.29e-05	<0.05	TTN (10.3)	MYOT (7.3)	ATP2A1 (7.0)	PLN (6.1)	NPY6R (5.2)
9	GO:0090257	regulation of muscle system process	GO:0003012	0.000152	<0.05	PLN (6.8)	TTN (6.5)	NPY6R (6.1)	ALPK3 (5.3)	SLC8A1 (5.0)
9	GO:0006936	muscle contraction	GO:0003012	0.000209	<0.05	NKX2-5 (4.9)	NPY6R (4.7)	SCN5A (4.5)	CCDC141 (3.8)	SLC27A6 (3.8)
9	MP:0004566	myocardial fiber degeneration	GO:0003012	0.000529	<0.05	SLC8A1 (6.5)	NKX2-5 (5.9)	SCN5A (4.7)	SLC4A3 (4.6)	NPY6R (4.3)
10	ENSG00000100644	HIF1A PPI subnetwork	ENSG00000118194	8.86e-05	<0.05	CCDC141 (5.2)	SCN5A (5.0)	NPY6R (4.1)	SLC8A1 (4.1)	RNF207 (3.8)
10	ENSG00000085662	AKR1B1 PPI subnetwork	ENSG00000118194	0.000116	<0.05	BVES (5.3)	POPDC3 (4.9)	SCN5A (4.4)	ALPK3 (4.2)	CCDC141 (3.8)
10	ENSG00000109846	CRYAB PPI subnetwork	ENSG00000118194	0.000127	<0.05	TTN (4.8)	BVES (4.4)	MYOT (4.0)	PLN (4.0)	ATP2A1 (4.0)
10	ENSG00000118194	TNNT2 PPI subnetwork	ENSG00000118194	0.000332	<0.05	NKX2-5 (4.0)	PLN (3.9)	CAV2 (3.3)	SLC8A1 (3.0)	SLC4A3 (2.9)
10	ENSG00000111245	MYL2 PPI subnetwork	ENSG00000118194	0.000632	<0.05	BVES (5.4)	POPDC3 (5.1)	SCN5A (4.5)	ALPK3 (4.3)	CCDC141 (4.1)
11	GO:0001666	response to hypoxia	GO:0001666	0.000118	<0.05	PLN (4.2)	NPY6R (3.6)	TTN (3.5)	POPDC3 (3.5)	ALPK3 (3.3)
12	GO:0051146	striated muscle cell differentiation	GO:0051146	0.000144	<0.05	NPY6R (4.5)	ATP2A1 (3.5)	PLN (3.5)	MYOT (3.4)	NKX2-5 (3.2)
12	GO:0055001	muscle cell development	GO:0051146	0.00037	<0.05	SCN5A (5.4)	BVES (5.3)	CCDC141 (5.1)	POPDC3 (4.6)	NPY6R (4.1)
12	GO:0060537	muscle tissue development	GO:0051146	0.000489	<0.05	NKX2-5 (4.8)	NPY6R (4.1)	SCN5A (4.0)	SLC8A1 (3.6)	BVES (3.3)
12	GO:0014706	striated muscle tissue development	GO:0051146	0.000513	<0.05	NPY6R (5.8)	NKX2-5 (5.0)	SCN5A (4.4)	ALPK3 (4.2)	SLC8A1 (3.9)
12	GO:0055002	striated muscle cell development	GO:0051146	0.000572	<0.05	TTN (7.2)	PLN (6.2)	NPY6R (5.3)	MYOT (5.1)	NKX2-5 (4.8)
13	ENSG00000152818	UTRN PPI subnetwork	ENSG00000152818	0.000287	<0.05	NMB (3.1)	NDRG4 (3.1)	SLC8A1 (2.7)	NOS1AP (2.7)	C1orf226 (2.7)
14	GO:0030674	protein binding, bridging	GO:0030674	0.000329	<0.05	CCDC141 (5.1)	SCN5A (4.8)	ENSG00000234437 (4.0)	NPY6R (3.8)	SLC8A1 (3.7)
15	ENSG00000173402	DAG1 PPI subnetwork	ENSG00000173402	0.000417	<0.05	TTN (7.5)	ATP2A1 (7.0)	MYOT (6.5)	POPDC3 (4.3)	NPY6R (3.5)
16	MP:0010019	liver vascular congestion	MP:0010019	0.000617	<0.05	ALPK3 (4.6)	PLN (4.3)	TTN (4.2)	NKX2-5 (3.4)	BVES (3.3)
17	MP:0005630	increased lung weight	MP:0005630	0.000686	<0.05	ATP1B1 (3.7)	KCNJ2 (3.5)	NPY6R (3.3)	ALPK3 (2.9)	NKX2-5 (2.7)
DEPICT identified 93 enriched reconstituted gene sets (false discovery rate < 5%), mapping to 17 clusters. The Affinity Propagation tool was used for clustering. Identifiers of reconstituted gene sets are prefixed by ‘GO’ (Gene Ontology database), ‘MP’ (Mouse Genome Project database), ‘Reactome’ (REACTOME), ‘ENSG’ (InWeb database protein-protein interaction database) ‘KEGG’ (KEGG). In the descrip…

## Sheet: ST9_DEPICT_tissue_enrichment
Supplemental Table 9: DEPICT tissue and cell type enrichment for QT loci
MeSH term	Name	MeSH first level term	MeSH second level term	Nominal P value	False discovery rate
A07.541.358	Heart Atria	Cardiovascular System	Heart	9.83e-06	<0.01
A07.541	Heart	Cardiovascular System	Heart	1.24e-05	<0.01
A07.541.358.100	Atrial Appendage	Cardiovascular System	Heart	1.72e-05	<0.01
A07.541.560	Heart Ventricles	Cardiovascular System	Heart	1.82e-05	<0.01
A03.556.875	Upper Gastrointestinal Tract	Digestive System	Gastrointestinal Tract	0.00179	<0.01
A03.556.875.875	Stomach	Digestive System	Gastrointestinal Tract	0.00224	<0.01
A03.556.249.249.356.668	Colon Sigmoid	Digestive System	Gastrointestinal Tract	0.00458	<0.05
A10.690.552.500	Muscle Skeletal	Tissues	Muscles	0.00553	<0.05
A10.690.552	Muscle Striated	Tissues	Muscles	0.00553	<0.05
A02.633.567.850	Quadriceps Muscle	Musculoskeletal System	Muscles	0.00622	<0.05
A10.690	Muscles	Tissues	Muscles	0.01	<0.20
A03.734	Pancreas	Digestive System	Pancreas	0.01	<0.20
A03.556.249.249.209	Cecum	Digestive System	Gastrointestinal Tract	0.01	<0.20
A03.556.249.249	Intestine Large	Digestive System	Gastrointestinal Tract	0.02	<0.20
A03.556.875.500	Esophagus	Digestive System	Gastrointestinal Tract	0.02	<0.20
A03.556.249.249.356	Colon	Digestive System	Gastrointestinal Tract	0.02	<0.20
A03.556.249	Lower Gastrointestinal Tract	Digestive System	Gastrointestinal Tract	0.02	<0.20
A03.556	Gastrointestinal Tract	Digestive System	Gastrointestinal Tract	0.02	<0.20
A03.556.124	Intestines	Digestive System	Gastrointestinal Tract	0.02	<0.20
A03.556.124.526.767	Rectum	Digestive System	Gastrointestinal Tract	0.03	<0.20
Results sorted according to False Discovery Rate. MeSH term, Medical Subject Heading term for the tissue or cell type annotation; MeSH first level term, Description of the tissue or cell type annotation; MeSH second level term, More general description of the tissue or cell type annotation.

## Sheet: ST10_VEP
Supplemental Table 10: Variant Effect Predictor results for novel resting QT variants and proxies (r2>0.8) and previously reported missense variants.
	Lead or secondary independent variant				Proxy variant
Nearest.Gene	rsID	CHR	BP	EA	rsID	CHR	BP	EA	R2_Lead_Proxy_Variant	Consequence	IMPACT	SYMBOL	Gene	Feature_type	Feature	BIOTYPE	EXON	INTRON	HGVSc	HGVSp	cDNA_position	CDS_position	Protein_position	Amino_acids	Codons	Existing_variation	DISTANCE	STRAND	FLAGS	SYMBOL_SOURCE	HGNC_ID	TSL	APPRIS	SIFT	PolyPhen	AF	CLIN_SIG	SOMATIC	PHENO	PUBMED	MOTIF_NAME	MOTIF_POS	HIGH_INF_POS	MOTIF_SCORE_CHANGE
a) Novel loci
KCNQ4	rs116015634	1	41250961	C	rs116015634	1	41250961	T	1	intron_variant	MODIFIER	KCNQ4	ENSG00000117013	Transcript	ENST00000509682	protein_coding	-	2020-12-01	-	-	-	-	-	-	-	rs116015634	-	1	-	HGNC	HGNC:6298	5	A2	-	-	0.0044	-	-	-	-	-	-	-	-
TMEM44-AS1	rs1706003	3	194299967	G	rs1706003	3	194299967	A	1	upstream_gene_variant	MODIFIER	TMEM44-AS1	ENSG00000231770	Transcript	ENST00000453671	antisense	-	-	-	-	-	-	-	-	-	rs1706003	4773	1	-	HGNC	HGNC:44272	2	-	-	-	-	-	-	1	-	-	-	-	-
SLC27A6	5:128147544_CCTTCCTTCCTTT_C	5	128147544	CCTTCCTTCCTTT	rs10066695	5	128148268	C	0.92003	intron_variant	MODIFIER	SLC27A6	ENSG00000113396	Transcript	ENST00000508645	protein_coding	-	2020-06-01	-	-	-	-	-	-	-	rs10066695	-	1	cds_end_NF	HGNC	HGNC:11000	5	-	-	-	-	-	-	-	-	-	-	-	-
NKX2-5	rs35564079	5	172670611	C	rs954635	5	172647847	C	0.822074	downstream_gene_variant	MODIFIER	RPL7AP33	ENSG00000254200	Transcript	ENST00000521552	processed_pseudogene	-	-	-	-	-	-	-	-	-	rs954635	4992	-1	-	HGNC	HGNC:36679	-	-	-	-	-	-	-	-	-	-	-	-	-
BVES	rs144483936	6	105585017	C	rs41285464	6	105614533	A	0.992728	upstream_gene_variant	MODIFIER	POPDC3	ENSG00000132429	Transcript	ENST00000489134	processed_transcript	-	-	-	-	-	-	-	-	-	rs41285464	2893	-1	-	HGNC	HGNC:17649	3	-	-	-	0.0411	-	-	-	-	-	-	-	-
PREP	rs2793409	6	105710719	G	rs1772203	6	105720538	C	0.94337	downstream_gene_variant	MODIFIER	PREP	ENSG00000085377	Transcript	ENST00000369110	protein_coding	-	-	-	-	-	-	-	-	-	rs1772203	4607	-1	-	HGNC	HGNC:9358	1	-	-	-	0.2682	-	-	-	27162171	-	-	-	-
ZFPM2	rs72671655	8	106347897	T	rs72671655	8	106347897	A	1	intron_variant	MODIFIER	ZFPM2	ENSG00000169946	Transcript	ENST00000520492	protein_coding	-	2020-07-01	-	-	-	-	-	-	-	rs72671655	-	1	-	HGNC	HGNC:16700	2	-	-	-	0.0144	-	-	-	-	-	-	-	-
ARID2	rs78341918	12	46199798	T	rs78341918	12	46199798	C	1	intron_variant	MODIFIER	ARID2	ENSG00000189079	Transcript	ENST00000334344	protein_coding	-	2020-03-01	-	-	-	-	-	-	-	rs78341918	-	1	-	HGNC	HGNC:18037	1	P1	-	-	0.0104	-	-	-	-	-	-	-	-
ATP2A1	rs9933198	16	28888409	C	rs8061877	16	28856819	T	0.972863	intron_variant	MODIFIER	TUFM	ENSG00000178952	Transcript	ENST00000313511	protein_coding	-	2020-09-02	-	-	-	-	-	-	-	rs8061877	-	-1	-	HGNC	HGNC:12420	1	P1	-	-	0.3732	-	-	-	25955518	-	-	-	-
NUFIP2	rs56336338	17	27645258	G	rs56853305	17	27648542	A	0.999118	intergenic_variant	MODIFIER	-	-	-	-	-	-	-	-	-	-	-	-	-	-	rs56853305	-	-	-	-	-	-	-	-	-	0.1362	-	-	-	-	-	-	-	-
YPEL2	rs142166837	17	57471022	C	rs147154641	17	57471739	G	0.983938	intron_variant,non_coding_transcript_variant	MODIFIER	YPEL2	ENSG00000175155	Transcript	ENST00000581865	processed_transcript	-	2020-03-03	-	-	-	-	-	-	-	rs147154641	-	1	-	HGNC	HGNC:18326	2	-	-	-	-	-	-	-	-	-	-	-	-
LINC00189	rs2832274	21	30600189	A	rs722013	21	30549245	T	0.822955	downstream_gene_variant	MODIFIER	RF00012	ENSG00000212479	Transcript	ENST00000391177	snoRNA	-	-	-	-	-	-	-	-	-	rs722013	3501	-1	-	RFAM	-	-	-	-	-	0.1999	-	-	-	-	-	-	-	-
b) Previously reported loci (missense variants only)
RNF207	rs846111	1	6279370	G	rs846111	1	6279370	C	1	missense_variant	MODERATE	RNF207	ENSG00000158286	Transcript	ENST00000377939	protein_coding	18/18	-	-	-	1992	1808	603	G/A	gGc/gCc	rs846111,CX149518	-	1	-	HGNC	HGNC:32947	5	P1	tolerated_low_confidence(0.4)	benign(0.001)	0.1725	-	-	1,1	2.37535e+119	-	-	-	-
CCDC141	2:179768491_TA_T	2	179768491	TA	rs34883828	2	179770175	A	0.93927	missense_variant	MODERATE	CCDC141	ENSG00000163492	Transcript	ENST00000443758	protein_coding	2024-08-01	-	-	-	1268	1146	382	E/D	gaG/gaT	rs34883828	-	-1	-	HGNC	HGNC:26821	5	P1	deleterious(0.01)	probably_damaging(0.995)	0.0925	-	-	-	-	-	-	-	-
SLC4A3	rs35394392	2	220500830	G	rs635311	2	220502367	T	0.912823	missense_variant	MODERATE	SLC4A3	ENSG00000114923	Transcript	ENST00000317151	protein_coding	17/23	-	-	-	2718	2600	867	D/V	gAt/gTt	rs635311,CM025961	-	1	-	HGNC	HGNC:11029	5	A2	tolerated(0.1)	benign(0)	-	-	-	0,1	19854014	-	-	-	-
KCNE1	rs1805128	21	35821680	C	rs1805128	21	35821680	T	1	missense_variant	MODERATE	KCNE1	ENSG00000180509	Transcript	ENST00000611936	protein_coding	2020-02-02	-	-	-	528	253	85	D/N	Gat/Aat	CM040436	-	-1	-	HGNC	HGNC:6240	4	P1	deleterious(0.03)	benign(0.22)	-	-	-	1	-	-	-	-	-
^ rs144483936 is secondary variant in the PREP locus with lead variant rs2793409.

[truncated: 6 more sheets: ST11_eQTL, ST12HiC, ST13_CandidateGenes_novel_loci, ST14_CandidateGenes_knownLoci, ST15_phenoscanner, ST16_GWAS-PW]
